# Supplementary material for: Low-Density Lipoproteins Increase Proliferation, Invasion, and Chemoresistance via an Exosome Autocrine Mechanism in MDA-MB-231 Chemoresistant Cells
Source: Biomedicines. 2024 Mar 27;12(4):742. doi: 10.3390/biomedicines12040742 (PMC11048396; doi:10.3390/biomedicines12040742)
Supplement: Supplementary file 1 [file biomedicines-12-00742-s001.zip]

Archive with 1 entries (1 files):
- biomedicines-2814960-supplementary.pdf
